# Supplementary material for: Tongbi Huoluo Decoction alleviates cartilage degeneration in knee osteoarthritis by inhibiting degradation of extracellular matrix
Source: Chin Med. 2023 Jul 28;18:91. doi: 10.1186/s13020-023-00802-z (PMC10385923; doi:10.1186/s13020-023-00802-z)
Supplement: Supplementary file 2 — Additional file 2: The bioactive components and potential targets of TBHLD. [file 13020_2023_802_MOESM2_ESM.xlsx]

## Sheet: Sheet1
No.	Ingredients	No.	Symbol
1	MOL000006	1	PTGS1
2	MOL000569	2	AR
3	MOL001601	3	HSP90AA1
4	MOL001659	4	PRSS1
5	MOL001771	5	NCOA2
6	MOL002222	6	PRKACA
7	MOL002651	7	COL6A3
8	MOL002776	8	SGK1
9	MOL007036	9	NRP1
10	MOL007041	10	DPP4
11	MOL007045	11	RELA
12	MOL007048	12	EGFR
13	MOL007049	13	CCND1
14	MOL007050	14	CASP9
15	MOL007058	15	RB1
16	MOL007059	16	IL6
17	MOL007061	17	CASP3
18	MOL007063	18	TP63
19	MOL007064	19	NFKBIA
20	MOL007068	20	MDM2
21	MOL007069	21	APP
22	MOL007070	22	PCNA
23	MOL007071	23	ERBB2
24	MOL007079	24	PPARG
25	MOL007081	25	CASP7
26	MOL007082	26	ICAM1
27	MOL007085	27	MCL1
28	MOL007088	28	BIRC5
29	MOL007093	29	CCNB1
30	MOL007094	30	TYR
31	MOL007098	31	SLC2A4
32	MOL007100	32	NUF2
33	MOL007101	33	AKR1B1
34	MOL007105	34	CHRM3
35	MOL007107	35	CHRM1
36	MOL007108	36	CHRM5
37	MOL007111	37	COL6A1
38	MOL007115	38	BMP1
39	MOL007119	39	DDIT4
40	MOL007120	40	CA2
41	MOL007121	41	CHRM4
42	MOL007122	42	ADRA1A
43	MOL007124	43	CHRM2
44	MOL007125	44	CHRNA7
45	MOL007127	45	NCOA1
46	MOL007130	46	PGR
47	MOL007132	47	NR3C2
48	MOL007142	48	ACHE
49	MOL007143	49	DRD2
50	MOL007145	50	F2
51	MOL007150	51	ESR1
52	MOL007151	52	F10
53	MOL007152	53	ADRA2C
54	MOL007154	54	ESR2
55	MOL007155	55	GSK3B
56	MOL007156	56	NR3C1
57	MOL000050	57	CHEK1
58	MOL000067	58	CHRNA2
59	MOL000131	59	F7
60	MOL001744	60	COL1A1
61	MOL005448	61	BCL6
62	MOL000358	62	THY1
63	MOL001941	63	GABRG3
64	MOL003608	64	GABRE
65	MOL004777	65	BCL2
66	MOL004778	66	FOS
67	MOL004780	67	AHSA1
68	MOL004792	68	FASN
69	MOL000033	69	CYP3A4
70	MOL000098	70	MYC
71	MOL000211	71	CYP1A1
72	MOL000239	72	ECE1
73	MOL000296	73	CALCR
74	MOL000354	74	ALDH2
75	MOL000371	75	ALDH5A1
76	MOL000378	76	ABAT
77	MOL000379	77	SHMT2
78	MOL000380	78	KYNU
79	MOL000387	79	GABRA1
80	MOL000392	80	CTSD
81	MOL000417	81	LTF
82	MOL000422	82	CDC25B
83	MOL000433	83	ADH1B
84	MOL000442	84	RRM1
85	MOL000085	85	PFAS
86	MOL000173	86	GLB1
87	MOL000449	87	GOT2
88	MOL000785	88	ASNS
89	MOL001006	89	CPT2
90	MOL001454	90	SHMT1
91	MOL001458	91	GARS
92	MOL002643	92	GLYATL1
93	MOL002714	93	GPHN
94	MOL002897	94	SLC25A10
95	MOL003847	95	GATM
96	MOL004355	96	NFS1
97	MOL012461	97	SLC36A1
98	MOL000359	98	ADSSL1
99	MOL000953	99	LDHA
100	MOL010495	100	GLRA2
101	MOL010496	101	GCAT
102	MOL010907	102	PDHB
103	MOL010916	103	ME2
104	MOL010917	104	GLRA3
105	MOL001460	105	SLC25A13
106	MOL001558	106	PC
107	MOL002501	107	SDHA
108	MOL002962	108	GPI
109	MOL009849	109	ALDH1A1
110	MOL012140	110	COL5A1
111	MOL012141	111	TNC
112	MOL003152	112	COL1A2
113	MOL009312	113	OTC
114	MOL009323	114	GALNT1
115	MOL002086	115	THBS2
116	MOL002087	116	MMP2
117	MOL000497	117	MMP13
118	MOL000500	118	TRPV1
119	MOL001484	119	SLC7A7
120	MOL001792	120	CASP8
121	MOL002311	121	PRKCA
122	MOL002565	122	PON1
123	MOL003656	123	EIF6
124	MOL003896	124	PLAU
125	MOL004328	125	ELK1
126	MOL004805	126	RAF1
127	MOL004806	127	HIF1A
128	MOL004808	128	RUNX1T1
129	MOL004810	129	ACACA
130	MOL004811	130	CAV1
131	MOL004814	131	SELE
132	MOL004815	132	VCAM1
133	MOL004820	133	DUOX2
134	MOL004824	134	NOS3
135	MOL004827	135	HSPB1
136	MOL004828	136	MGAM
137	MOL004829	137	CYP1B1
138	MOL004833	138	ALOX5
139	MOL004835	139	NFE2L2
140	MOL004838	140	NQO1
141	MOL004841	141	PARP1
142	MOL004848	142	AHR
143	MOL004849	143	PSMD3
144	MOL004855	144	COL3A1
145	MOL004856	145	DCAF5
146	MOL004857	146	NR1I3
147	MOL004863	147	CHEK2
148	MOL004864	148	HSF1
149	MOL004866	149	CRP
150	MOL004879	150	RUNX2
151	MOL004882	151	RASSF1
152	MOL004883	152	IGFBP3
153	MOL004884	153	IGF2
154	MOL004885	154	IRF1
155	MOL004891	155	ERBB3
156	MOL004898	156	DIO1
157	MOL004903	157	NPEPPS
158	MOL004904	158	HK2
159	MOL004907	159	RASA1
160	MOL004908	160	GSTM1
161	MOL004910	161	GSTM2
162	MOL004911	162	GRIA2
163	MOL004912	163	OLR1
164	MOL004913	164	IKBKB
165	MOL004914	165	MAPK8
166	MOL004915	166	AKR1C3
167	MOL004924	167	TEP1
168	MOL004935	168	CTRB1
169	MOL004941	169	PDE10A
170	MOL004945	170	FOSL1
171	MOL004948	171	CYCS
172	MOL004949	172	NOX5
173	MOL004957	173	APOD
174	MOL004959	174	CYP2B6
175	MOL004961	175	SREBF1
176	MOL004966	176	NOX1
177	MOL004974	177	ACOX1
178	MOL004978	178	EHHADH
179	MOL004980	179	HADHB
180	MOL004985	180	DECR1
181	MOL004988	181	MAPK10
182	MOL004989	182	LDLR
183	MOL004990	183	MTTP
184	MOL004991	184	APOB
185	MOL004993	185	ABCC1
186	MOL004996	186	AKR1C1
187	MOL005000	187	BACE1
188	MOL005001
189	MOL005003
190	MOL005007
191	MOL005008
192	MOL005012
193	MOL005016
194	MOL005017
195	MOL005018
196	MOL005020
197	Glutamic acid
198	Stearic acid
199	Phospholipid
200	Palmitic acid
201	Lumbrokinase
202	Fibrinolytic enzyme
203	Adenine
204	Hypoxanthine
205	Xanthine
206	Guanine
